# Supplementary material for: AtWAKL10, a Cell Wall Associated Receptor-Like Kinase, Negatively Regulates Leaf Senescence in Arabidopsis thaliana
Source: Int J Mol Sci. 2021 May 5;22(9):4885. doi: 10.3390/ijms22094885 (PMC8124439; doi:10.3390/ijms22094885)
Supplement: Supplementary file 1 [file ijms-22-04885-s001.zip]

Archive with 9 entries (8 files):
- ijms-1186353-supplementary/
- ijms-1186353-supplementary/Supplementary Figure S1.pdf
- ijms-1186353-supplementary/Supplementary Figure S2.pdf
- ijms-1186353-supplementary/Supplementary Figure S3.pdf
- ijms-1186353-supplementary/Supplementary Figure S4.pdf
- ijms-1186353-supplementary/Supplementary Figure S5.pdf
- ijms-1186353-supplementary/Supplementary Table S1.xls
- ijms-1186353-supplementary/Supplementary Table S2.xls
- ijms-1186353-supplementary/Supplementary Table S3.xls
