# Supplementary material for: AtWAKL10, a Cell Wall Associated Receptor-Like Kinase, Negatively Regulates Leaf Senescence in Arabidopsis thaliana
Source: Int J Mol Sci. 2021 May 5;22(9):4885. doi: 10.3390/ijms22094885 (PMC8124439; doi:10.3390/ijms22094885)
Supplement: Supplementary file 1 [file ijms-22-04885-s001.zip › ijms-1186353-supplementary/Supplementary Table S1.xls]

## Sheet: Sheet1
Supplementary Table S1: List of primers used in Y1H assays, genotyping and generation of transgenic lines.
Primers used to clone TFs and W-box motifs for Y1H assays.
Primer Name	Accession number	Sequence (5′-3′)
WRKY6-Y1H-F	AT1G62300	TGCCTCTCCCGAATTCATGGACAGAGGATGGTCTGG
WRKY6-Y1H-R	AT1G62300	CGAGTCGGCCGAATTCCTATTGATTTTTGTTGTTTCCTTCGCC
WRKY8-Y1H-F	AT5G46350	TGCCTCTCCCGAATTCATGTCTCATGAAATCAAAGATCTT
WRKY8-Y1H-R	AT5G46350	CGAGTCGGCCGAATTCTCAAGGCTCTTGTTTGAAGAA
WRKY15-Y1H-F	AT2G23320	TGCCTCTCCCGAATTCATGGCGGTGGAGCTCATG
WRKY15-Y1H-R	AT2G23320	CGAGTCGGCCGAATTCTCAAGACGATTCCAAAATAAGATCAGC
WRKY22-Y1H-F	AT4G01250	TGCCTCTCCCGAATTCATGGCCGACGATTGGGA
WRKY22-Y1H-R	AT4G01250	CGAGTCGGCCGAATTCTCATATTCCTCCGGTGGTAGTG
WRKY30-Y1H-F	AT5G24110	TGCCTCTCCCGAATTCATGGAGAAGAACCATAGTAGTGGA
WRKY30-Y1H-R	AT5G24110	CGAGTCGGCCGAATTCCTAAGAATAGAACCCACCAAATCCTC
WRKY46-Y1H-F	AT2G46400	TGCCTCTCCCGAATTCATGATGATGGAAGAGAAACTTGTG
WRKY46-Y1H-R	AT2G46400	CGAGTCGGCCGAATTCCTACGACCACAACCAATCCT
WRKY50-Y1H-F	AT5G26170	TGCCTCTCCCGAATTCATGAATGATGCAGACACAAACTTG
WRKY50-Y1H-R	AT5G26170	CGAGTCGGCCGAATTCTTAGTTCATGCTTGAGTGATTGTG
WRKY51-Y1H-F	AT5G64810	TGCCTCTCCCGAATTCATGAATATCTCTCAAAACCCTAGC
WRKY51-Y1H-R	AT5G64810	CGAGTCGGCCGAATTCTTAAGATCGAAGAAGAGAGTGTTG
WRKY54-Y1H-F	AT2G40750	TGCCTCTCCCGAATTCATGGATTCGAATAGTAACAACACG
WRKY54-Y1H-R	AT2G40750	CGAGTCGGCCGAATTCTCACATAGCACTTGTTCTTTCA
WRKY70-Y1H-F	AT3G56400	TGCCTCTCCCGAATTCATGGATACTAATAAAGCAAAAAAGCTT
WRKY70-Y1H-R	AT3G56400	CGAGTCGGCCGAATTCTCAAGATAGATTCGAACATGAACTG
W-box-1288-Lac-F	AT1G79680	CGGGGATCTGTCGACCATCTTGTTTTTGGAAGAAGAAATT
W-box-1288-Lac-R	AT1G79680	TGCCTCGAGGTCGACTGAAATAGAGGTTATGTGTAATAAGC
W-box-1902-Lac-F	AT1G79680	CGGGGATCTGTCGACTTCAAACAAGGAGGCTCACTG
W-box-1902-Lac-R	AT1G79680	TGCCTCGAGGTCGACGAGACGGGTTTTGTAAGGATGA
Primers used for genotyping and generation of transgenic lines.
Primer Name	Accession number	Sequence (5′-3′)
LBb1.3		ATTTTGCCGATTTCGGAAC
AtWAKL10-LP	AT1G79680	CCATAAATCACCTTGTACACCG
AtWAKL10-RP	AT1G79680	AAAGCTAAAAGCAGAGACGGG
AtWAKL10-CDS-F	AT1G79680	CACTGTTGATACATATGAGCTCTAATTGTAGT
AtWAKL10-CDS-R	AT1G79680	TGTTGATTCAGAATTCTTACCGAGGAAACAATG
AtWAKL10-Pro-F	AT1G79680	GGCCAGTGCCAAGCTTAGGTTTTTGGATCATTTCCC
AtWAKL10-Pro-R	AT1G79680	GGGTCGACGGGCATATGATTAATGTTTTCTGTTTATG
AtWAKL10-GFP-F	AT1G79680	TCGGTACCCGATCCACTAGTAGCTCTAATTGTAGT
AtWAKL10-GFP-R	AT1G79680	CCTTTACTCATAACTAGTGCCCGAGGAAACAATG
