# Supplementary material for: AtWAKL10, a Cell Wall Associated Receptor-Like Kinase, Negatively Regulates Leaf Senescence in Arabidopsis thaliana
Source: Int J Mol Sci. 2021 May 5;22(9):4885. doi: 10.3390/ijms22094885 (PMC8124439; doi:10.3390/ijms22094885)
Supplement: Supplementary file 1 [file ijms-22-04885-s001.zip › ijms-1186353-supplementary/Supplementary Table S2.xls]

## Sheet: Sheet1
Supplementary Table S2: List of primers used in qRT-PCR transcript analysis.
Primer Name	Accession number	Sequence (5′-3′)
AtWAKL10_qRT_FW	AT1G79680	TTCCTGGCGAATGCAAAGGT
AtWAKL10_qRT_REV	AT1G79680	CCGCCCAGCAAATTGACACA
AtUBC_qRT_FW	AT5G25760	CTGCGACTCAGGGAATCTTCTA
AtUBC_qRT_REV	AT5G25760	TTGTGCCATTGAATTGAACCC
ACTIN2-qRT-FW	AT3G18780	TGTGCCAATCTACGAGGGTTT
ACTIN2-qRT-REV	AT3G18780	TTTCCCGCTCTGCTGTTGT
PAO_qRT_FW	AT3G44880	ACTGTCTTAACCAAGCGTCAGATG
PAO_qRT_REV	AT3G44880	GCGCCAACGAGAAACTTCTTGAG
SGR1_qRT_FW	AT4G22920	ATCCTTCAACGCTCCCTAGGAC
SGR1_qRT_REV	AT4G22920	TTGCCCATCCTTGCAACTGAG
SAG12_qRT_FW	AT5G45890	TCCTTACAAAGGCGAAGACGCTAC
SAG12_qRT_REV	AT5G45890	ACCGGGACATCCTCATAACCTG
SAG113_qRT_FW	AT5G59220	GTCACGAGCCATTGGAGATAA
SAG113_qRT_REV	AT5G59220	CCGTCACTTGCGAGAATAAGA
RBCS3B_qRT_FW	AT5G38410	ACCTTAGTGACGTCGAATTGGC
RBCS3B_qRT_REV	AT5G38410	CGGTACACAAATCCGTGCTCTAAC
CP1-qRT-FW	AT4G11310	ACAAGACTAGTGCTGATGATGTGC
CP1-qRT-REV	AT4G11310	CGAGAAAGCCCAACAACTCCTG
ICS1_qRT_FW	AT1G74710	ATGCGGGGACAGGGATAGTAG
ICS1_qRT_REV	AT1G74710	TCGCCTGTAGAGATGTTGTTGC
PAL1_qRT_FW	AT2G37040	CAGAAGCCTAAGCAAGACAGA
PAL1_qRT_REV	AT2G37040	CACCTTTGAACCCATAATCC
TGA1_qRT_FW	AT5G65210	CAACGTCTAGACATCCCGATAA
TGA1_qRT_REV	AT5G65210	TTTCCAGTTGCTGAACATAAGC
TGA6_qRT_FW	AT3G12250	TTGGATCAAAAGACCCTTCGTA
TGA6_qRT_REV	AT3G12250	CAGATCTCAGCTCGTTCATTTG
NAC6_qRT_FW	AT5G39610	CTCTGTTTTACTCGGATCCTC
NAC6_qRT_REV	AT5G39610	ACGAATCACGACCGTCGAAAG
NPR1_qRT_FW	AT1G64280	GGAACTCGCCAAGGAATACG
NPR1_qRT_REV	AT1G64280	GAAATCAACGACGGGTCTACAA
EXPA1_qRT_FW	AT1G69530	ACGTAGCTGCGCACCTGTGAA
EXPA1_qRT_REV	AT1G69530	ACGCCTTACCGAACAACGCAG
EXPA5_qRT_FW	AT3G29030	ATACCGAAACTGCCCTCCGGT
EXPA5_qRT_REV	AT3G29030	CATTGTGGTCACTGCCACTAAC
EXPA6_qRT_FW	AT2G28950	GACTCTGAAGTTCTTTCCCATGA
EXPA6_qRT_REV	AT2G28950	ACTTTGCTCAGCCTAGTGACAAT
EXPA8_qRT_FW	AT2G40610	GAACTGACCACCTTGGTAGGTT
EXPA8_qRT_REV	AT2G40610	CCCTGGCCTCTCCAACGATAA
EXPA10_qRT_FW	AT1G26770	CTTCTGCCCGCCAAATAACG
EXPA10_qRT_REV	AT1G26770	GTCCACCGGCAAAAGTCTGG
EXPA11_qRT_FW	AT1G20190	GACTCTGAAGTTCTTTCCCATGA
EXPA11_qRT_REV	AT1G20190	ACTTTGCTCAGCCTAGTGACAAT
EXPB3_qRT_FW	AT4G28250	ATCCTCTACCGCCGAACTCT
EXPB3_qRT_REV	AT4G28250	GCCCTCCAATTATGGCCCAA
XTH33_qRT_FW	AT1G10550	GCTGGATTTGCCTCTGGTG
XTH33_qRT_REV	AT1G10550	TGAAAGGCTTGCGTTGGAT
PR1_qRT_FW	AT2G14610	TGCCCAAAACTCACCCC
PR1_qRT_REV	AT2G14610	TTCTCCGCCACCCACAT
PR5_qRT_FW	AT1G75040	ACGGACGCCTCAGGAAAG
PR5_qRT_REV	AT1G75040	AAGCCATCAACAAGACTAACATCG
CHI_qRT_FW	AT2G43570	TGATTTATCCCAAAGTGACCA
CHI_qRT_REV	AT2G43570	CTTGCCCAACCCCCT
NIMIN1_qRT_FW	AT1G02450	CATGAGCAAGGATGAGAATGTG
NIMIN1_qRT_REV	AT1G02450	GCTAACTCTTCTCGTCTACGTT
CRK4_qRT_FW	AT3G45860	TCATCAAGATTCACGACTCACA
CRK4_qRT_REV	AT3G45860	ATTCTCCTAGTATTGGCTTCCG
CRK13_qRT_FW	AT4G23210	CCGGTTTGCTCGGAAGGAAAAA
CRK13_qRT_REV	AT4G23210	CAGGCAACCTTCCCTTGAAAACA
CRK20_qRT_FW	AT4G23280	AACAGAAGCCAATACGAGAAGA
CRK20_qRT_REV	AT4G23280	CAAGTTGCTAATGCTACCATCC
CRK6_qRT_FW	AT4G23140	AAGTTTTGTTTCCTCCACGATG
CRK6_qRT_REV	AT4G23140	GTACAAATTCTGGTATGCGGTC
CRK7_qRT_REV	AT4G23150	ACAACAGCTTTATCGAGACAGA
CRK7_qRT_FW	AT4G23150	TAAAAGACCGATATGGGTGCAT
CRK23_qRT_REV	AT4G23310	TTGATTACATGTTTAAGCGC
CRK23_qRT_FW	AT4G23310	GCAATAATTATGACAGAGGA
WRKY30_qRT_FW	AT5G24110	TCTCGGAGCCAAATTTCCAAGAGG
WRKY30_qRT_REV	AT5G24110	TCCTCGGTAACTGATCTCAAGGAG
WRKY38_qRT_FW	AT5G22570	GCCCCTCCAAGAAAAGAAAG
WRKY38_qRT_REV	AT5G22570	CCTCCAAAGATACCCGTCGT
WRKY50_qRT_FW	AT5G26170	GAAGAAGATGGTGAAGAACAGC
WRKY50_qRT_REV	AT5G26170	GTCTCGTTCAACCCTTTTCTTC
WRKY6_qRT_FW	AT1G62300	TGTCCCGTTCGCAAACAAGTTC
WRKY6_qRT_REV	AT1G62300	CGGCAACGGATGGTTATGGTTTC
WRKY15_qRT_FW	AT2G23320	TTGAATCAGCTCGTAACACAAC
WRKY15_qRT_REV	AT2G23320	GAGAAATAACATGAACCGGAGC
WRKY22_qRT_FW	AT4G01250	TGTGCCATGTAGCAGCAGAAGC
WRKY22_qRT_REV	AT4G01250	TCTGTCCGTACTTTCGCCATGC
WRKY28_qRT_FW	AT4G18170	TCTTCGAGGAAGTTCTGCCG
WRKY28_qRT_REV	AT4G18170	CCACAGAACCGCCGTTAGTA
WRKY42_qRT_FW	AT4G04450	ATGCAGTCTGCTTCAGATTATGCT
WRKY42_qRT_REV	AT4G04450	GACGCCTTCCGTTTTTTCTTG
WRKY45_qRT_FW	AT3G01970	TGCACAGAAGAAGGATGCAG
WRKY45_qRT_REV	AT3G01970	TGGTATGTCGTCACCACCAC
WRKY46_qRT_FW	AT2G46400	ACCTGCTGCTGTTGAGAATTCCG
WRKY46_qRT_REV	AT2G46400	ACGACCACAACCAATCCTGTCC
WRKY51_qRT_FW	AT5G64810	GTGAAGAAGAGGGTAGAGAG
WRKY51_qRT_REV	AT5G64810	GAGTGTTGGTTCCAGTTATC
WRKY53_qRT_FW	AT4G23810	GACGGGGATGCTACGGTTT
WRKY53_qRT_REV	AT4G23810	TTTTGGGTAATGGCTGGTTTG
WRKY54_qRT_FW	AT2G40750	CACTGCTCAGAACCATGTCAATGC
WRKY54_qRT_REV	AT2G40750	TGCTGTCACACTGCTGGTGTTG
WRKY70_qRT_FW	AT3G56400	TGAGCTCGAACCCAAGATGTTCAG
WRKY70_qRT_REV	AT3G56400	TGCTCTTGGGAGTTTCTGCGTTG
AOS_qRT_FW	AT5G42650	GGAGAACTCACGATGGGAGCGATT
AOS_qRT_REV	AT5G42650	GCGTCGTGGCTTTCGATAACCAGA
LOX2_qRT_FW	AT3g45140	ATGAGCCTGTTATCAATGCTGC
LOX2_qRT_REV	AT3g45140	AACACCAGCTCCAGCTCTATTCTT
COI1_qRT_FW	AT2G39940	GTGTCGTTGGTGTGCAAG
COI1_qRT_REV	AT2G39940	CAGATTGAACATCGCCGC
JAZ1_qRT_FW	AT1G19180	GCCTGTCTAAATCCCCTTGCT
JAZ1_qRT_REV	AT1G19180	AGAGTATTTGATAGTATGGTTCGTCAACA
JAZ3_qRT_FW	AT3G17860	GATGTTTATGATTCAACCCGCA
JAZ3_qRT_REV	AT3G17860	TCGTGTTGATTGGAATTAGGGA
JAZ4_qRT_FW	AT1G48500	AGGTTCCAGTCAGCAAGACCA
JAZ4_qRT_REV	AT1G48500	GGTTCGGACATGGAGACTGTG
JAZ5_qRT_FW	AT1G17380	GGCAGGACAGTCGTCACAAAG
JAZ5_qRT_REV	AT1G17380	GGGCCATGGTTTGACCAAT
JAZ7_qRT_FW	AT2G34600	TGTGTTTTTCTTCAGATGTTACCC
JAZ7_qRT_REV	AT2G34600	TCTCTGCTTGCGATCGATATT
JAZ8_qRT_FW	AT1G30135	GAAGGCTCAACAGCTGACCAT
JAZ8_qRT_REV	AT1G30135	TTGGTGGACGGGAAGTTCTC
JAZ10_qRT_FW	AT5G13220	GGTCGCTAATGAAGCAGCATC
JAZ10_qRT_REV	AT5G13220	TCTGTCTCCATCGACGACTCG
MYC2_qRT_FW	AT4G17880	AGAAACTCCAAATCAAGAACCAGCTC
MYC2_qRT_REV	AT4G17880	CCGGTTTAATCGAAGAACACGAAGAC
MYC3_qRT_FW	AT5G46760	TAGGTTGGGATGTGATGATACG
MYC3_qRT_REV	AT5G46760	CAACGGATAAACTCGCATGATT
VSP2_qRT_FW	AT5G24770	GTTAGGGACCGGAGCATCAACC
VSP2_qRT_REV	AT5G24770	TCTTCCACAACTTCCAACGGTCACT
PDF1.2_qRT_FW	AT5G44420	CTTATCTTCGCTGCTCTTGTTC
PDF1.2_qRT_REV	AT5G44420	TGGGAAGACATAGTTGCATGAT
NCED4_qRT_FW	AT4G19170	GAGGCGGAGGAGGATGATGGTTAT
NCED4_qRT_REV	AT4G19170	ACGATTTCAAGCTCCGGCGATTTA
ABA1_qRT_FW	AT5G67030	GGCA TTTGGTC TAAGGTGAGAA
ABA1_qRT_REV	AT5G67030	CAGACT CGATATCCGCTGGTA
ABA3_qRT_FW	AT1G16540	CAAAAGGAAGAGTCAA GAGGAAA
ABA3_qRT_REV	AT1G16540	TTTCTTTCATCAA CTT CACCAGAT
AAO3_qRT_FW	AT2G27150	GGAGTCAGCGAGGTGGAAGT
AAO3_qRT_REV	AT2G27150	TG CTCCTTCGGTCTGTCCTAA
ABI1_qRT_FW	AT4G26080	AGAGTGTGCCTTTGTATGGTTTTA
ABI1_qRT_REV	AT4G26080	CATCCTCTCTCTACAATAGTTCGCT
ABI2_qRT_FW	AT5G57050	GATGGAAGATTCTGTCTCAACGATT
ABI2_qRT_REV	AT5G57050	GTTTCTCCTTCACTATCTCCTCCG
ABI5_qRT_FW	AT2G36270	CAATAAGAGAGGGATAGCGAACGAG
ABI5_qRT_REV	AT2G36270	CGTCCATTGCTGTCTCCTCCA
RD20_qRT_FW	AT2G33380	TCCAGATACAGAGCATCCGAATG
RD20_qRT_REV	AT2G33380	CTCCCAAGGATAGACGATTCCATC
PYL1_qRT_FW	AT5G46790	GCACTTCATCCGGAGCTGT
PYL1_qRT_REV	AT5G46790	GACAACAGTATCAGCGAAGAG
PYL2_qRT_FW	AT2G26040	CCTCACAGATACAAGCACT
PYL2_qRT_REV	AT2G26040	CTCATTGACCGAAGTAACAG
RCAR1_qRT_FW	AT1G01360	CTCTCGTCCGGTACATCA
RCAR1_qRT_REV	AT1G01360	GAAGAGTAGTTCCTAAGTCTGT
RCAR3_qRT_FW	AT5G53160	CAAGTTGCTGAGAACAGTGA
RCAR3_qRT_REV	AT5G53160	CTATCAACGAATCTGTCAACTC
ACS7_qRT_FW	AT4G26200	GATACCATTGTGGAAGGGCTTAA
ACS7_qRT_REV	AT4G26200	CCCTGCGTTCCCTTTCAAA
ACO1_qRT_FW	AT2G19590	GCCCCAGACTTGAGACCATGA
ACO1_qRT_REV	AT2G19590	GCTGAATCCGCATTTCCCA
EIN2_qRT_FW	AT5G03280	CTTGTGGTACTGACTTTTCACG
EIN2_qRT_REV	AT5G03280	ACAAGAGCATCAAAAAGACCAC
EIN3_qRT_FW	AT3G20770	TGAGATGGGAATGTGTGGAAAC
EIN3_qRT_REV	AT3G20770	GAGCTCTAGACATTTTCTTCCT
ERS1_qRT_FW	AT2G40940	TGGAAAGACTTGTATTGAGGTGAGA
ERS1_qRT_REV	AT2G40940	CGTCCGGTCATGTATTTTCTTCT
EIL1_qRT_FW	AT2G27050	TTGAAGAAAGCTTGGAAAGTCG
EIL1_qRT_REV	AT2G27050	TTTGATTGCCTCACAAGCTTAC
ERF1_qRT_FW	AT3G23240	GTCTTTGAGGATTTGGGAGAACAGT
ERF1_qRT_REV	AT3G23240	CACCAAGTCCCACTATTTTCAGAA
ERF2_qRT_FW	AT5G47220	AGTTGAAACGAAGGAGAAAAGCA
ERF2_qRT_REV	AT5G47220	TCATCACCAACCTCACACTTCAC
EBF2_qRT_REV	AT5G25350	TTGTTCTTTGGTTTAGGTTCGTGAT
EBF2_qRT_FW	AT5G25350	GCCATTGCCAAAAGCTCTACA
ETR2_qRT_REV	AT3G23150	GGAGTTGTGAGAAAGCCAGTGG
ETR2_qRT_FW	AT3G23150	GAGAAGTTGGTCAGCTTGC
WAK1_qRT_REV	AT1G21250	AGCAACAAATGGTTATGCTGAG
WAK1_qRT_FW	AT1G21250	CAAGTCGGGCTTTCTTTATAGC
WAK2_qRT_REV	AT1G21270	CCGCAAAGATTCCCTTAATAGC
WAK2_qRT_FW	AT1G21270	GTGTTCTTCCGGTGCTTAATTT
WAK3_qRT_REV	AT1G21240	GCTTCGATTGTAAGTGTCCATC
WAK3_qRT_FW	AT1G21240	GTTGTATACAGATCGCAGCAAG
WAK4_qRT_REV	AT1G21210	AGTTCCCTTGTTGGTCTATGAG
WAK4_qRT_FW	AT1G21210	CTACAGCCATTCTCAAACGATG
WAK5_qRT_REV	AT1G21230	CACTTTAATCCTTGCAGCTACG
WAK5_qRT_FW	AT1G21230	TACCTACAACTTGCTCACATGT
WAKL1_qRT_REV	AT1G16120	GATGATAATTGCAGTTGCGAGT
WAKL1_qRT_FW	AT1G16120	GTGATTTCCTTCGCATGAATCA
WAKL2_qRT_REV	AT1G16130	ACTAGCGATCTCTGTCCTATCT
WAKL2_qRT_FW	AT1G16130	CAGAGTTTGTGCTGTTACAGAC
WAKL3_qRT_REV	AT1G16140	AGAATGGTTCCAGGCCGATG
WAKL3_qRT_FW	AT1G16140	GGGTCAAGTTTGTGCAACCC
WAKL4_qRT_REV	AT1G16150	GAGTTGTTCACATCAAAGGTCC
WAKL4_qRT_FW	AT1G16150	GATCTGCGATTTGACATCCATC
WAKL5_qRT_REV	AT1G16160	CCAATGGAGATATGTTCAAGCG
WAKL5_qRT_FW	AT1G16160	TCCGAAATCAGAAACCTTAGCT
WAKL6_qRT_REV	AT1G16110	CGAAATGTCATTGCCGAATTTG
WAKL6_qRT_FW	AT1G16110	CATCAAAGCCTTTGTACCACAA
WAKL7_qRT_REV	AT1G16090	ACCGGCCGTAATACTTTAGTAG
WAKL7_qRT_FW	AT1G16090	CAGACGGTCAGAGAGTATCTTC
