# Supplementary material for: AtWAKL10, a Cell Wall Associated Receptor-Like Kinase, Negatively Regulates Leaf Senescence in Arabidopsis thaliana
Source: Int J Mol Sci. 2021 May 5;22(9):4885. doi: 10.3390/ijms22094885 (PMC8124439; doi:10.3390/ijms22094885)
Supplement: Supplementary file 1 [file ijms-22-04885-s001.zip › ijms-1186353-supplementary/Supplementary Table S3.xls]

## Sheet: Sheet1
Supplementary Table S3: List of genes quantified in atwakl10 mutant and AtWAKL10 OE2 line in senescent (S) and non-senescent (NS) leaves.
	Gene ID	Gene Name	atwakl10_NS vs WT_NS	p-value	OE2_NS vs WT_NS	p-value	atwakl10_S vs WT_S	p-value	OE2_S vs WT_S	p-value	Description
AtWAKL10	AT1G79680	WAKL10	0.0279657	4.32079e-05	77.151	1.345e-85	0.0313524	0.00177067	61.4995	7.96939e-06	WALL ASSOCIATED KINASE (WAK)-LIKE 10
senescence marker gene	AT5G45890	SAG12	2.28912	0.382926	1.26959	0.0954282	0.961265	0.377624	0.925468	0.654867	senescence associated gene 12
	AT4G22920	SGR1	0.727147	0.0763072	1.331	0.0558124	0.942487	0.803447	0.370331	0.720042	non-yellowing 1
	AT3G44880	PAO	0.815094	0.406099	0.945948	0.493279	0.975105	0.954713	0.824137	0.430925	Pheophorbide a oxygenase family protein with Rieske 2Fe-2S domain-containing protein
	AT5G38410	RBCS3B	0.769149	0.155565	0.854526	0.462909	0.805502	0.162363	0.848944	0.66358	Ribulose bisphosphate carboxylase (small chain) family protein
SA biosynthesis and signaling	AT1G74710	ICS1	1.53698	0.0816395	1.46817	0.0779471	0.83895	0.558491	1.29331	0.450843	ADC synthase superfamily protein
	AT2G37040	PAL1	0.622886	0.200698	0.873239	0.770496	1.12401	0.702239	0.999218	0.998802	PHE ammonia lyase 1
	AT5G65210	TGA1	1.04233	0.690989	1.17397	0.110559	0.915018	0.767718	0.826948	0.353321	bZIP transcription factor family protein
	AT3G12250	TGA6	0.931933	0.619892	1.06286	0.632491	1.11223	0.203884	1.05256	0.380611	TGACG motif-binding factor 6
	AT5G39610	NAC6	0.662242	0.0401074	1.00101	0.992196	0.865968	0.706462	0.371021	0.0167671	NAC domain containing protein 6
	AT1G64280	NPR1	1.01605	0.859907	1.19235	0.0562727	1.08897	0.683479	1.26361	0.319038	regulatory protein (NPR1)
cell expansin	AT1G69530	EXPA1	1.75469	0.140338	0.717937	0.336264	0.570301	0.575087	1.00308	0.995749	expansin A1
	AT3G29030	EXPA5	1.83634	0.0529451	1.11564	0.499289	0.33569	0.0127385	0.840659	0.427462	expansin A5
	AT2G28950	EXPA6	1.55442	0.0159552	0.80545	0.211958	0.47845	0.130241	0.926181	0.84731	expansin A6
	AT2G40610	EXPA8	1.87481	0.10908	0.706554	0.152958	0.157124	0.0027455	0.835332	0.330758	expansin A8
	AT1G26770	EXPA10	1.23371	0.64494	0.629706	0.123372	0.348322	0.0407634	0.970097	0.959433	expansin A10
	AT1G20190	EXPA11	1.92685	0.00155835	0.849903	0.381909	0.131169	0.00612865	1.15717	0.815254	expansin A11
	AT4G28250	EXPB3	1.7927	0.190041	2.10562	1.36294e-05	0.320247	5.47644e-06	1.11849	0.570289	expansin B3
	AT1G10550	XTH33	2.43022	0.381026	0.0942761	0.240214	3.72027	0.228194	0.0258091	0.0297784	xyloglucan:xyloglucosyl transferase 33
defense response	AT2G14610	PR1	1.74217	0.0833257	1.09785	0.260257	1.17354	0.744058	16.6938	7.99351e-06	pathogenesis-related protein 1
	AT1G75040	PR5	2.07927	0.650418	1.49187	0.0694732	0.760577	0.464647	11.4477	4.11602e-08	pathogenesis-related protein 5
	AT2G43570	CHI	1.77067	0.341201	1.39259	0.292758	1.40921	0.1852	8.28458	4.71043e-08	chitinase
	AT1G02450	NIMIN1	2.34951	0.0603446	2.38174	0.0848638	1.54069	0.666293	8.44285	0.00259369	NIM1-interacting 1
	AT3G45860	CRK4	0.982047	0.892513	1.31562	0.0569347	1.07228	0.276929	2.25419	0.00874169	cysteine-rich RLK (RECEPTOR-like protein kinase) 4
	AT4G23210	CRK13	1.6835	0.125035	1.22405	0.615316	1.57011	0.155355	4.15134	0.000690536	cysteine-rich RLK (RECEPTOR-like protein kinase) 13
	AT4G23280	CRK20	1.53138	0.502557	1.8563	0.300616	1.39035	0.0668674	3.60677	0.000191801	cysteine-rich RLK (RECEPTOR-like protein kinase) 20
	AT4G23140	CRK6	1.50619	0.067294	1.88462	0.051032	1.23905	0.21382	8.0757	5.53845e-06	cysteine-rich RLK (RECEPTOR-like protein kinase) 6
	AT4G23150	CRK7	1.26133	0.311632	1.42141	0.182451	1.32785	0.0599429	7.44004	1.21844e-05	cysteine-rich RLK (RECEPTOR-like protein kinase) 7
	AT4G23310	CRK23	0.625478	0.0223434	1.30771	0.0439572	1.65104	0.129819	4.27619	6.21806e-05	cysteine-rich RLK (RECEPTOR-like protein kinase) 23
	AT5G24110	WRKY30	2.58581	0.10064	1.04285	0.946098	1.03328	0.951854	5.21968	0.000157622	WRKY DNA-binding protein 30
	AT5G22570	WRKY38	1.47883	0.429074	1.25493	0.678297	0.940781	0.934456	4.52001	0.00715686	WRKY DNA-binding protein 38
	AT5G26170	WRKY50	1.14384	0.0761185	1.0785	0.0889031	1.20969	0.348041	6.19428	0.022172	WRKY DNA-binding protein 50
senescence related WRKYs	AT1G62300	WRKY6	1.00783	0.974299	1.19648	0.109803	0.934599	0.846623	0.915083	0.807806	WRKY DNA-binding protein 6
	AT2G23320	WRKY15	0.972189	0.855292	1.46051	0.0266953	0.81665	0.219338	0.895559	0.17462	WRKY DNA-binding protein 15
	AT4G01250	WRKY22	1.10626	0.743002	2.77951	0.0050672	0.922426	0.357074	0.368102	0.0506023	WRKY DNA-binding protein 22
	AT4G18170	WRKY28	4.51855	0.0807169	3.14682	0.127582	1.51298	0.12182	1.03263	0.906022	WRKY DNA-binding protein 28
	AT4G04450	WRKY42	1.08297	0.806232	0.948847	0.873109	0.817872	0.669394	0.810259	0.59755	WRKY DNA-binding protein 42
	AT3G01970	WRKY45	0.652551	0.159294	0.992833	0.978559	2.154	0.0399613	1.06437	0.512568	WRKY DNA-binding protein 45
	AT2G46400	WRKY46	1.52177	0.0495796	1.45046	0.0556609	0.333897	0.0121796	1.15101	0.818157	WRKY DNA-binding protein 46
	AT5G64810	WRKY51	2.4685	0.0565008	2.10968	0.0222257	1.41274	0.323055	5.07085	0.00082884	WRKY DNA-binding protein 51
	AT4G23810	WRKY53	1.74784	0.0508582	3.27735	0.0317069	0.737177	0.393271	0.822235	0.525917	WRKY DNA-binding protein 53
	AT2G40750	WRKY54	1.27519	0.124641	1.3264	0.0695259	0.849658	0.20032	0.904356	0.814276	WRKY DNA-binding protein 54
	AT3G56400	WRKY70	1.58077	0.169739	1.90619	0.00133328	0.482439	0.049585	1.02156	0.96013	WRKY DNA-binding protein 70
JA biosynthesis and signaling	AT5G42650	AOS	1.03022	0.743588	0.973357	0.837669	0.853538	0.581491	0.571814	0.0349485	allene oxide synthase
	AT1G17420	LOX2	0.917424	0.656357	0.730525	0.343275	1.02326	0.768663	1.18628	0.626587	lipoxygenase 2
	AT2G39940	COI1	0.887183	0.121911	1.09546	0.348334	1.01989	0.923244	0.952127	0.757268	RNI-like superfamily protein
	AT1G19180	JAZ1	1.87799	0.0502163	3.08685	0.112365	0.362224	0.463305	0.247565	0.627416	jasmonate-zim-domain protein 1
	AT3G17860	JAZ3	1.00841	0.944779	1.01472	0.903108	0.895287	0.688716	0.761406	0.362252	jasmonate-zim-domain protein 3
	AT1G48500	JAZ4	0.810625	0.492055	0.640931	0.200842	0.563224	0.143411	0.408365	0.0290028	jasmonate-zim-domain protein 4
	AT1G17380	JAZ5	1.29252	0.346412	4.28129	0.0400727	0.400854	0.116693	0.240826	0.109596	jasmonate-zim-domain protein 5
	AT2G34600	JAZ7	3.71788	0.316674	14.9033	0.0524996	0.378763	0.39742	0.0451548	0.00548908	jasmonate-zim-domain protein 7
	AT1G30135	JAZ8	1.48384	0.654714	2.40644	0.148085	0.212303	0.0208906	0.0257854	2.17403e-08	jasmonate-zim-domain protein 8
	AT5G13220	JAZ10	2.28015	0.332877	2.01185	0.373024	0.395119	0.0979704	0.285877	0.0450859	jasmonate-zim-domain protein 10
	AT4G17880	MYC2	0.958928	0.6206	0.957386	0.642368	1.00503	0.631839	0.80396	0.76006	Basic helix-loop-helix (bHLH) DNA-binding family protein
	AT5G46760	MYC3	0.790434	0.0582027	1.04116	0.652595	1.11792	0.474352	1.06973	0.73526	Basic helix-loop-helix (bHLH) DNA-binding family protein
	AT5G24770	VSP2	4.26642	5.1542e-09	2.73965	0.0452284	0.588588	0.138964	0.0769741	0.0146985	vegetative storage protein 2
	AT5G44420	PDF1.2	0.49018	0.382074	0.630968	0.497656	1.28835	0.0949692	1.17014	0.0615242	plant defensin 1.2
ABA biosynthesis and signaling	AT4G19170	NCED4	0.97399	0.844343	1.29893	0.063575	0.960318	0.882847	1.22767	0.19674	nine-cis-epoxycarotenoid dioxygenase 4
	AT5G67030	ABA1	0.791844	0.0320851	1.3766	0.0756209	1.15384	0.67391	0.831206	0.429604	zeaxanthin epoxidase (ZEP) (ABA1)
	AT1G16540	ABA3	0.935408	0.581511	0.944118	0.66173	1.10235	0.764257	0.986372	0.965711	molybdenum cofactor sulfurase (LOS5) (ABA3)
	AT2G27150	AAO3	0.928265	0.493691	0.948495	0.65861	1.09301	0.450681	0.709	0.248072	abscisic aldehyde oxidase 3
	AT4G26080	ABI1	0.894558	0.186773	1.22933	0.0622783	0.838004	0.234999	0.762212	0.239589	Protein phosphatase 2C family protein
	AT5G57050	ABI2	0.856144	0.187067	1.25379	0.112651	1.05888	0.884391	0.891099	0.741588	Protein phosphatase 2C family protein
	AT2G36270	ABI5	0.498084	0.105734	0.85263	0.688825	4.71393	6.34728e-06	0.782916	0.634126	Basic-leucine zipper (bZIP) transcription factor family protein
	AT2G33380	RD20	0.911327	0.58994	1.36228	0.0495229	0.588176	0.560911	0.41893	0.352419	Caleosin-related family protein
	AT5G46790	PYL1	0.852226	0.128549	1.09873	0.445	1.20175	0.457541	0.915838	0.687544	PYR1-like 1
	AT2G26040	PYL2	0.713181	0.256296	1.39301	0.201124	0.907174	0.736736	0.998252	0.995103	PYR1-like 2
	AT1G01360	RCAR1	0.757825	0.0437714	1.30839	0.05028	1.2871	0.150711	1.03897	0.838935	regulatory component of ABA receptor 1
	AT5G53160	RCAR3	0.967587	0.695802	0.950691	0.557548	0.992035	0.974957	0.885475	0.300274	regulatory component of ABA receptor 3
ethylene biosynthesis and signaling	AT4G26200	ACS7	0.666115	0.515286	1.02931	0.95826	1.04509	0.952561	0.793275	0.725667	1-amino-cyclopropane-1-carboxylate synthase 7
	AT2G19590	ACO1	1.32755	0.312113	1.37204	0.245768	0.850447	0.644707	1.08345	0.815816	ACC oxidase 1
	AT5G03280	EIN2	0.905047	0.292161	0.937452	0.518615	1.12679	0.610134	1.09808	0.687097	Ethylene insensitive 2 family protein
	AT3G20770	EIN3	0.89681	0.119894	0.982156	0.806189	1.06	0.783458	0.993048	0.97406	Ethylene insensitive 3 family protein
	AT2G40940	ERS1	1.20388	0.0495647	0.91875	0.37349	0.958558	0.826361	1.05235	0.846734	ethylene response sensor 1
	AT2G27050	EIL1	1.26995	0.0512533	0.878281	0.308417	0.841663	0.078585	0.914439	0.164972	ETHYLENE-INSENSITIVE3-like 1
	AT3G23240	ERF1	0.680063	0.410206	2.64662	0.0164239	0.374448	0.0227873	0.287255	0.0489135	ethylene responsive element binding factor 1
	AT5G47220	ERF2	1.26448	0.166149	1.93078	0.149993	1.06277	0.882406	0.923366	0.873356	ethylene responsive element binding factor 2
	AT5G25350	EBF2	1.18079	0.139471	1.16981	0.312024	1.3295	0.310365	0.757672	0.323982	EIN3-binding F box protein 2
	AT3G23150	ETR2	0.987562	0.946202	0.74982	0.1161	1.04105	0.912649	0.724476	0.163905	Signal transduction histidine kinase%2C hybrid-type%2C ethylene sensor
WAKs and WAKLs	AT1G21250	WAK1	1.34347	0.0536295	1.37754	0.0717492	0.85911	0.692388	2.50153	0.0535093	cell wall-associated kinase 1
	AT1G21270	WAK2	1.16061	0.0971656	0.995588	0.961382	0.947894	0.844216	1.68682	0.122471	cell wall-associated kinase 2
	AT1G21240	WAK3	0.975374	0.951218	1.55698	0.0608697	1.26268	0.0629109	4.407	0.000570823	cell wall-associated kinase 3
	AT1G21210	WAK4	1.38601	0.473024	1.12165	0.795612	1.59297	0.371175	1.35284	0.546195	cell wall-associated kinase 4
	AT1G21230	WAK5	1.10354	0.263789	0.883058	0.209628	1.07928	0.23945	0.887649	0.760307	cell wall-associated kinase 5
	AT1G16120	WAKL1	0.702717	0.832562	2.04951	0.601938	1.02752	0.954351	0.874922	0.274561	wall associated kinase-like 1
	AT1G16130	WAKL2	1.09833	0.738721	1.55082	0.0590007	0.926413	0.838422	0.638313	0.206975	wall associated kinase-like 2
	AT1G16140	WAKL3	1.10354	0.263789	0.883058	0.209628	0.616928	0.675785	0.109723	0.420814	wall associated kinase-like 3
	AT1G16150	WAKL4	0.285847	0.65458	0.288199	0.656678	1.50479	0.105817	1.56853	0.14025	wall associated kinase-like 4
	AT1G16160	WAKL5	0.669213	0.831847	0.686021	0.821912	5.77464	0.325174	1.30856	0.832398	wall associated kinase-like 5
	AT1G16110	WAKL6	1.37313	0.0591221	1.2398	0.180435	0.816634	0.449015	0.751703	0.285219	wall associated kinase-like 6
	AT1G16090	WAKL7	0.81846	0.213265	1.2966	0.0837449	0.729539	0.42558	0.865259	0.727908	wall associated kinase-like 7
